# Supplementary material for: Genetic Variants as Predictors of the Success of Colorectal Cancer Treatments
Source: Cancers (Basel). 2023 Sep 22;15(19):4688. doi: 10.3390/cancers15194688 (PMC10571592; doi:10.3390/cancers15194688)
Supplement: Supplementary file 1 [file cancers-15-04688-s001.zip]

Archive with 1 entries (1 files):
- cancers-2578827-supplementary.pdf
